# Supplementary material for: Increasing Protein Content of Rice Flour with Maintained Processability by Using Granular Starch Hydrolyzing Enzyme
Source: Molecules. 2023 Apr 17;28(8):3522. doi: 10.3390/molecules28083522 (PMC10141220; doi:10.3390/molecules28083522)
Supplement: Supplementary file 1 [file molecules-28-03522-s001.zip]

Archive with 1 entries (1 files):
- molecules-2275342-supplementary.pdf
